# Supplementary material for: Transcriptome Analysis and miRNA Target Profiling at Various Stages of Root-Knot Nematode Meloidogyne incognita Development for Identification of Potential Regulatory Networks
Source: Int J Mol Sci. 2021 Jul 12;22(14):7442. doi: 10.3390/ijms22147442 (PMC8307930; doi:10.3390/ijms22147442)
Supplement: Supplementary file 1 [file ijms-22-07442-s001.zip]

Archive with 1 entries (1 files):
- ijms-1270631-supplementary.pdf
